# Supplementary material for: Data on agricultural and nonagricultural land use in peri-urban and rural area
Source: Data Brief. 2019 Mar 1;23:103804. doi: 10.1016/j.dib.2019.103804 (PMC6660587; doi:10.1016/j.dib.2019.103804)
Supplement: Multimedia component 2 [file mmc2.xlsx]

## Sheet: Rural Agriculture
				First Season (Rainy Season)									Second Season (1st Dry Season)									Third Season (2nd Dry Season)									land_loc
Respondent ID	age	education	landtype	crop	production	harvest_price	lab_cost	ferti_cost	pest_cost	irri_cost	mech_cost	seed_cost	crop	production	harvest_price	lab_cost	ferti_cost	pest_cost	irri_cost	mech_cost	seed_cost	crop	production	harvest_price	lab_cost	ferti_cost	pest_cost	irri_cost	mech_cost	seed_cost	latitude	longitude
RA01	58	1	2	rice	1000	5700	420000	185000	655000	0	655000	75000	bitter melon	20	475000	180000	620000	240000	100000	170000	0	bitter melon	20	475000	180000	620000	240000	100000	170000	0	-8.33988	113.361
RA02	40	1	2	rice	1500	5000	1320000	682500	370000	0	200000	95000	maize	1500	5000	570000	495000	125000	60000	200000	425000	bitter melon	50	400000	150000	1250000	485000	60000	200000	0	-8.33645	113.36
RA03	47	2	2	rice	3000	4600	810000	1280000	135000	200000	550000	270000	rice	3000	4600	810000	1280000	135000	200000	550000	270000	maize	2000	3600	780000	1420000	155000	200000	550000	450000	-8.33138	113.36
RA04	50	2	1	rice	1500	5400	660000	360000	175000	80000	200000	142500	rice	1500	5400	660000	360000	175000	80000	200000	142500	maize	1500	3700	570000	360000	0	0	200000	350000	-8.32553	113.361
RA05	52	1	2	rice	1500	5000	420000	420000	230000	150000	200000	90000	maize	1000	4000	270000	307500	60000	150000	200000	450000	bitter melon	61	350000	210000	636000	250000	150000	200000	0	-8.33165	113.36
RA06	56	1	2	rice	1200	4700	660000	290000	350000	94000	200000	180000	rice	1200	4700	660000	290000	350000	94000	200000	180000	maize	2000	3200	270000	170000	80000	74000	200000	0	-8.3252	113.347
RA07	35	1	2	rice	2000	4400	720000	495000	250000	150000	200000	425000	rice	2000	4400	720000	495000	250000	150000	200000	425000	maize	2500	4000	420000	390000	70000	150000	200000	640000	-8.34697	113.365
RA08	70	1	1	rice	4000	5500	1560000	1520000	1755000	550000	640000	340000	rice	4000	5500	1560000	1520000	1755000	550000	640000	340000	maize	10000	3200	1200000	1740000	320000	320000	640000	1280000	-8.32465	113.349
RA09	73	0	2	no crop	0	0	0	0	0	0	0	0	rice	3000	5500	1770000	1507500	240000	550000	390000	81000	chilli	1200	18000	4410000	636000	585000	550000	390000	1170000	-8.33094	113.355
RA10	47	1	2	bitter melon	60	450000	570000	1180000	275000	200000	600000	0	bitter melon	60	450000	570000	1180000	275000	400000	600000	0	bitter melon	60	450000	570000	1180000	275000	400000	600000	0	-8.34792	113.364
RA11	50	2	2	rice	1500	5500	630000	781500	335000	0	130000	130000	bitter melon	40	475000	180000	535000	335000	120000	130000	130000	chilli	2000	15000	2550000	625000	165000	12000	130000	520000	-8.3327	113.357
RA12	65	1	2	rice	6000	4500	1770000	1840000	955000	472500	625000	400000	rice	6000	4500	1770000	1840000	955000	472500	625000	400000	maize	12000	2000	600000	1160000	1360000	210000	625000	1120000	-8.333	113.37
RA13	45	1	1	rice	1200	4500	660000	365000	228000	150000	500000	80000	rice	1200	4500	660000	365000	228000	150000	500000	80000	maize	1100	4200	420000	480000	125000	150000	500000	210000	-8.33091	113.356
RA14	62	1	2	rice	2000	4000	960000	2045000	315000	420000	400000	105000	rice	2000	4000	960000	2045000	315000	420000	400000	105000	maize	2000	3500	540000	365000	52000	367500	400000	360000	-8.33466	113.364
RA15	47	4	1	rice	2000	5500	1080000	945000	540000	320000	500000	270000	rice	2000	5500	1080000	945000	540000	320000	500000	270000	rice	2000	5500	1080000	945000	540000	320000	500000	270000	-8.33422	113.362
RA16	36	3	3	no crop	0	0	0	0	0	0	0	0	rice	3200	4700	1830000	590000	135000	640000	600000	280000	maize	4000	2000	720000	225000	100000	640000	600000	700000	-8.32398	113.342
RA17	37	1	3	rice	720	4700	390000	270000	165000	0	150000	100000	maize	1200	1800	330000	180000	80000	160000	150000	100000	chilli	800	5000	1890000	405000	580000	240000	150000	315000	-8.34555	113.368
RA18	57	0	3	rice	2000	4300	810000	485000	282000	0	225000	200000	rice	2000	4300	810000	485000	282000	210000	225000	200000	maize	3000	1800	540000	360000	0	210000	225000	200000	-8.33269	113.354
RA19	45	1	3	no crop	0	0	0	0	0	0	0	0	rice	900	4700	450000	165000	100000	250000	90000	63000	maize	1000	2000	390000	180000	100000	150000	90000	144000	-8.32448	113.343
RA20	43	2	3	rice	480	4700	390000	180000	60000	0	120000	63000	maize	480	4700	390000	180000	60000	150000	120000	63000	maize	560	2000	270000	180000	60000	150000	120000	96000	-8.32681	113.348
RA21	35	1	3	rice	480	4700	360000	270000	127000	120000	75000	50000	rice	480	4700	360000	270000	127000	120000	75000	50000	maize	800	2000	270000	90000	20000	240000	75000	120000	-8.32448	113.343
RA22	75	1	3	rice	2500	4300	870000	500000	282000	0	200000	225000	rice	2500	4300	870000	500000	282000	300000	200000	250000	maize	2500	2000	660000	360000	165000	300000	200000	240000	-8.33998	113.367
RA23	70	2	1	rice	5000	4000	2400000	800000	260000	0	500000	750000	maize	6000	3200	1320000	480000	175000	480000	500000	1280000	chilli	3000	4000	3060000	550000	170000	120000	500000	2000000	-8.33998	113.367
RA24	46	1	1	rice	850	5000	660000	570000	125000	0	240000	95000	chilli	1000	4000	1620000	350000	150000	160000	240000	650000	chilli	1000	4000	1620000	350000	150000	160000	240000	650000	-8.32055	113.346
RA25	48	2	1	rice	1200	5000	720000	368000	135000	0	200000	95000	rice	1200	5000	720000	368000	75000	160000	200000	95000	maize	1300	3000	1680000	445000	0	160000	200000	425000	-8.32566	113.361
RA26	47	1	1	rice	1500	5000	630000	190000	30000	0	200000	15000	rice	1500	5000	630000	190000	60000	90000	200000	15000	rice	1500	3000	630000	190000	60000	180000	200000	15000	-8.34029	113.359
RA27	42	3	1	rice	600	5700	270000	86500	65000	0	35000	52000	rice	600	5700	270000	86500	65000	60000	35000	52000	maize	800	4000	150000	90000	65000	120000	35000	170000	-8.33284	113.352
RA28	47	2	1	rice	4000	5000	1980000	725000	65000	0	800000	440000	rice	4000	5000	1920000	725000	65000	480000	800000	440000	rice	4000	5000	1920000	725000	65000	480000	800000	440000	-8.34233	113.373
RA29	43	1	3	rice	3000	4600	990000	330000	0	0	600000	270000	rice	2500	4600	960000	495000	0	180000	600000	270000	rice	2500	4600	960000	495000	0	180000	600000	270000	-8.3854	113.389
RA30	50	2	1	rice	1600	5700	930000	180000	170000	0	280000	150000	rice	1600	4600	930000	270000	170000	270000	280000	440000	rice	1600	4600	930000	270000	170000	270000	280000	440000	-8.3958	113.39
RA31	43	1	2	rice	2500	4500	750000	580000	39000	500000	500000	133000	maize	2500	3500	420000	580000	145000	250000	500000	525000	maize	2500	3500	420000	580000	145000	250000	500000	525000	-8.3443	113.362
RA32	30	1	1	no crop	0	0	0	0	0	0	0	0	rice	3200	4500	660000	250000	106000	90000	150000	100000	chilli	3200	5000	2580000	250000	80000	320000	150000	0	-8.33422	113.362
RA33	50	1	1	rice	2000	5500	1260000	455000	70000	0	250000	90000	rice	2000	5500	1260000	455000	70000	200000	250000	90000	maize	2500	4000	660000	190000	90000	200000	250000	425000	-8.36825	113.378
RA34	60	1	1	rice	2000	5000	750000	292500	0	0	500000	210000	rice	2500	4000	420000	292500	15000	150000	500000	650000	maize	2500	4000	420000	292500	15000	150000	500000	650000	-8.37246	113.38
RA35	47	3	1	no crop	0	0	0	0	0	0	0	0	rice	600	4500	480000	205000	24000	0	120000	45000	rice	600	4500	480000	205000	24000	80000	120000	45000	-8.32447	113.345
RA36	50	1	1	rice	2300	4500	990000	370000	80000	0	200000	95000	rice	2500	3000	600000	165000	70000	160000	200000	375000	maize	2500	3000	600000	165000	70000	160000	200000	375000	-8.34028	113.36
RA37	53	3	1	rice	2000	5300	1260000	515000	90000	200000	300000	190000	rice	2000	5300	1260000	515000	90000	200000	300000	190000	maize	2800	3500	660000	435000	0	400000	300000	700000	-8.3249	113.355
RA38	40	1	1	no crop	0	0	0	0	0	0	0	0	rice	2700	4500	660000	590000	128000	60000	600000	190000	chilli	2100	4000	759375	437500	370000	140000	600000	0	-8.37019	113.38
RA39	50	1	2	rice	1500	4500	810000	352500	345000	80000	160000	95000	maize	2000	3200	600000	255000	125000	140000	160000	560000	maize	2000	3200	600000	255000	0	140000	160000	560000	-8.33866	113.358
RA40	60	1	1	rice	1000	4600	600000	230000	165000	0	100000	47500	rice	1000	4600	600000	230000	165000	120000	100000	47500	rice	1000	4600	600000	230000	165000	120000	100000	47500	-8.32721	113.364
RA41	32	2	1	rice	1700	5000	600000	380000	135000	0	250000	120000	maize	2000	3000	540000	475000	200000	160000	250000	560000	chilli	1800	5000	1770000	443000	0	240000	250000	520000	-8.3272	113.356
RA42	54	1	1	rice	2000	5000	750000	560000	45000	0	170000	220000	rice	2000	5000	750000	560000	45000	200000	170000	220000	maize	2500	3000	390000	330000	110000	200000	170000	800000	-8.32943	113.353
RA43	47	3	1	rice	3000	4700	1410000	517500	715000	0	400000	190000	rice	3000	4700	1410000	517500	715000	240000	400000	190000	maize	3000	4700	1410000	517500	715000	240000	400000	190000	-8.33867	113.358
RA44	50	2	2	rice	3000	4000	1560000	805000	335000	150000	300000	225000	maize	4000	3500	1200000	530000	360000	150000	300000	525000	chilli	1500	5000	1620000	555000	405000	150000	300000	780000	-8.33654	113.36
RA45	37	1	1	rice	1800	4700	810000	355000	205000	0	200000	150000	rice	2000	3500	660000	575000	125000	120000	200000	350000	maize	2000	3500	660000	575000	125000	120000	200000	350000	-8.33584	113.357
RA46	29	1	2	rice	600	4000	510000	185000	125000	100000	120000	45000	rice	600	4000	510000	185000	125000	100000	120000	45000	maize	800	3000	420000	180000	125000	100000	120000	150000	-8.34468	113.365
RA47	45	1	3	rice	2300	4000	480000	397500	108500	0	110000	90000	maize	3000	3000	450000	217500	0	120000	110000	490000	maize	3000	3000	450000	217500	0	120000	110000	490000	-8.336	113.363
RA48	34	1	1	rice	800	4500	600000	132500	165000	0	90000	47500	rice	800	4500	600000	132500	165000	80000	90000	47500	rice	800	4500	600000	132500	165000	80000	90000	47500	-8.34414	113.362
RA49	40	1	3	rice	4000	4000	1140000	290000	160000	0	275000	190000	rice	4000	4000	1140000	290000	160000	350000	275000	190000	maize	3000	3000	780000	280000	180000	350000	275000	250000	-8.34451	113.362
RA50	43	2	2	rice	1200	4500	720000	185000	182500	0	100000	45000	maize	1200	3500	540000	205000	125000	60000	100000	240000	maize	1200	3500	540000	205000	125000	60000	100000	240000	-8.34431	113.362

## Sheet: Rural Housing
										house_loc
Respondent ID	age	occupation	education	rent_fee	water_cost	electric_cost	maint_cost	bathroom	trans_access	latitude	latitude
RH01	45	Self employed	1	4000000	0	250000	500000	1	2	-8.34239	113.371
RH02	33	Self employed	2	3500000	0	240000	500000	1	2	-8.3344	113.364
RH03	35	Self employed	1	2600000	0	25000	500000	1	2	-8.33496	113.364
RH04	43	Farmer	1	2000000	0	50000	200000	1	2	-8.33542	113.365
RH05	49	Self employed	0	3000000	0	120000	1000000	2	2	-8.33998	113.367
RH06	59	Farmer	1	1500000	0	44000	350000	1	2	-8.34005	113.378
RH07	35	Self employed	2	2000000	0	35000	500000	1	2	-8.35841	113.38
RH08	61	Farmer	1	1000000	0	55000	150000	1	2	-8.34538	113.374
RH09	53	Farmer	1	4800000	0	350000	200000	3	2	-8.34538	113.374
RH10	30	Self employed	1	1500000	0	80000	200000	1	2	-8.33992	113.378
RH11	72	Farmer	2	1200000	0	70000	200000	1	2	-8.3438	113.37
RH12	47	Farmer	1	4000000	0	150000	500000	2	2	-8.34766	113.37
RH13	35	Self employed	4	2000000	0	150000	100000	1	2	-8.34209	113.371
RH14	29	Farmer	1	2000000	0	100000	300000	1	2	-8.34555	113.368
RH15	31	Farmer	1	1000000	0	30000	350000	1	2	-8.33615	113.365
RH16	60	Farmer	1	500000	0	30000	100000	1	2	-8.33466	113.364
RH17	50	Farmer	1	2400000	0	150000	150000	1	2	-8.34091	113.371
RH18	45	Self employed	3	2000000	0	60000	1000000	2	2	-8.34304	113.372
RH19	45	Self employed	3	3000000	0	80000	500000	1	2	-8.34233	113.373
RH20	40	Farm Worker	2	3600000	0	50000	500000	1	2	-8.34246	113.373
RH21	26	Self employed	2	2400000	0	50000	1000000	1	2	-8.34251	113.373
RH22	45	Farmer	1	2000000	0	50000	600000	1	2	-8.34235	113.373
RH23	35	Farmer	1	4200000	0	200000	1000000	1	2	-8.34095	113.371
RH24	50	Farmer	1	1000000	0	30000	200000	1	2	-8.333	113.37
RH25	65	Farmer	0	1500000	0	25000	500000	1	2	-8.32729	113.357
RH26	27	Farmer	1	2000000	0	30000	1000000	1	2	-8.33772	113.368
RH27	50	Commerce	1	2000000	0	100000	400000	2	2	-8.34285	113.372
RH28	32	Civil Servant	3	2000000	0	60000	1000000	2	2	-8.333	113.37
RH29	48	Civil Servant	3	1500000	0	60000	500000	1	2	-8.34637	113.371
RH30	34	Self employed	2	1500000	0	40000	600000	1	2	-8.36029	113.376
RH31	49	Civil Servant	3	3000000	0	200000	300000	2	2	-8.35527	113.373
RH32	51	Civil Servant	3	4000000	0	200000	1000000	1	2	-8.33164	113.356
RH33	34	Civil Servant	3	2000000	0	60000	650000	1	2	-8.32322	113.36
RH34	42	Farmer	1	3000000	0	100000	500000	2	2	-8.35365	113.377
RH35	30	Farmer	1	2500000	0	100000	500000	1	2	-8.35549	113.373
RH36	48	Farmer	1	2000000	0	60000	1000000	1	2	-8.35663	113.381
RH37	46	Civil Servant	3	4000000	0	70000	2000000	1	2	-8.33631	113.358
RH38	40	Farmer	1	1500000	0	60000	700000	1	2	-8.35365	113.377
RH39	39	Farmer	2	2500000	0	100000	500000	1	2	-8.34174	113.372
RH40	40	Fisher	1	1500000	0	60000	700000	1	2	-8.3579	113.38
RH41	35	Self employed	1	2000000	0	80000	650000	3	2	-8.34801	113.375
RH42	60	Farmer	1	2000000	0	60000	1000000	2	2	-8.3349	113.356
RH43	35	Farmer	1	1000000	0	30000	500000	1	2	-8.35708	113.374
RH44	40	Commerce	3	3000000	0	150000	1000000	2	2	-8.33714	113.376
RH45	30	Self employed	3	3000000	0	100000	1000000	1	2	-8.3353	113.373
RH46	50	Farmer	1	2000000	0	50000	700000	1	2	-8.33772	113.368
RH47	55	Fisher	1	1500000	0	45000	800000	1	2	-8.35553	113.376
RH48	35	Civil Servant	3	3500000	0	200000	500000	2	2	-8.33308	113.37
RH49	50	Farmer	1	1500000	0	50000	500000	1	2	-8.35572	113.376
RH50	40	Farmer	2	2500000	0	80000	1000000	1	2	-8.33628	113.375

## Sheet: Peri-urban Agriculture
			First Season (Rainy Season)									Second Season (1st Dry Season)									Third Season (2nd Dry Season)										land_loc
Respondent ID	age	education	crop	production	harvest_price	lab_cost	ferti_cost	pest_cost	irri_cost	mech_cost	seed_cost	crop	production	harvest_price	lab_cost	ferti_cost	pest_cost	irri_cost	mech_cost	seed_cost	crop	production	harvest_price	lab_cost	ferti_cost	pest_cost	irri_cost	mech_cost	seed_cost	irri_infra	Longitude	Latitude
PUA01	60	4	Rice	7000	3750	7015000	410000	100000	400000	0	150000	Rice	6000	4250	6790000	557500	200000	400000	0	175000	Tobacco	3000	55000	39990000	1850000	12000000	400000	0	500000	1	-8.14342	113.74
PUA02	63	2	Rice	6000	3600	4400000	2830000	660000	400000	0	330000	Rice	4000	3600	3800000	932500	185000	400000	0	330000	Tobacco	1500	60000	21930000	3160000	1750000	750000	0	450000	1	-8.1473	113.757
PUA03	57	1	Rice	6000	3750	4500000	2322500	100000	450000	0	420000	Rice	4000	4000	3200000	822500	100000	450000	0	600000	Tobacco	500	40000	12250000	3100000	1000000	2000000	0	3000000	1	-8.1436	113.74
PUA04	49	3	Rice	6000	4000	4800000	1305000	40000	480000	0	360000	Rice	6000	4100	4920000	1305000	100000	492000	0	330000	Maize	6000	1600	2795000	740000	80000	500000	0	300000	1	-8.1423	113.741
PUA05	60	1	Rice	7000	3800	1330000	303125	100000	456000	0	96250	Rice	6000	4300	1290000	326250	150000	516000	0	123750	Maize	7000	1750	935000	362500	0	450000	0	150000	1	-8.14025	113.742
PUA06	58	3	Rice	7000	4000	3400000	762500	0	240000	0	125000	Rice	6000	4000	2400000	262500	20000	240000	0	150000	Maize	7500	1750	785000	950000	150000	350000	0	600000	1	-8.14256	113.742
PUA07	54	3	Rice	2500	4000	2700000	120750	50000	240000	0	77000	Rice	2500	4500	2250000	120750	50000	270000	0	77000	Sweet Corn	4500	2000	1140000	1995000	150000	350000	0	350000	1	-8.14185	113.743
PUA08	47	3	Rice	6000	3750	1125000	281250	50000	225000	0	62500	Rice	6000	3750	1125000	181250	50000	225000	0	62500	Tobacco	1000	60000	4787500	762500	2500000	500000	0	150000	1	-8.14854	113.757
PUA09	50	3	Rice	6000	4000	1940000	103500	50000	480000	0	90000	Rice	6000	4200	1512000	103500	50000	504000	0	108000	Maize	6000	1800	1140000	598500	150000	350000	0	105000	1	-8.14814	113.757
PUA10	61	1	Rice	5000	4000	2190000	657000	50000	480000	0	66000	Rice	5000	4100	1690000	684000	150000	492000	0	99000	Tobacco	1200	55000	5813000	618000	7500000	400000	0	200000	1	-8.14899	113.757
PUA11	70	3	Rice	6000	3800	2030000	371000	100000	456000	0	50000	Rice	5000	4200	1420000	380000	200000	504000	0	60000	Maize	7500	1800	1160000	360000	250000	250000	0	64000	1	-8.14692	113.738
PUA12	56	2	Rice	6000	4000	2900000	702500	55000	240000	0	50000	Rice	6000	4000	2900000	171250	185000	240000	0	82500	Tobacco	1000	60000	5612500	790000	437500	187500	0	112500	1	-8.14972	113.733
PUA13	61	1	Rice	7500	4000	3.47667e+06	1008000	0	240000	0	75000	Rice	7000	4200	3.32667e+06	286500	66000	252000	0	75000	Tobacco	1500	70000	7995000	1170000	525000	750000	0	225000	1	-8.14996	113.733
PUA14	57	2	Rice	8000	3750	3300000	785250	0	225000	0	112500	Rice	7000	4100	2583000	68850	100000	246000	0	135000	Tobacco	2000	60000	9624000	1527750	10000000	600000	0	750000	1	-8.14869	113.734
PUA15	53	2	Rice	8000	3500	2780000	547500	50000	175000	0	60000	Rice	8000	4500	2090000	570000	50000	225000	0	90000	Maize	10000	1600	1450000	1710000	250000	750000	0	135000	1	-8.15002	113.733
PUA16	60	3	Rice	6500	3800	2595000	372000	20000	228000	0	110000	Rice	7000	4200	1750000	304000	150000	252000	0	154000	Maize	8000	1800	1080000	720000	250000	300000	0	128000	1	-8.14808	113.733
PUA17	53	3	Rice	6000	4000	2520000	254000	50000	400000	0	88000	Rice	5000	4500	1800000	214000	150000	400000	0	110000	Tobbaco	1500	55000	8588000	1358000	10000000	600000	0	750000	1	-8.14755	113.733
PUA18	49	3	Rice	5000	3500	925000	51750	50000	400000	0	45000	Rice	5000	3800	570000	51750	50000	400000	0	54000	Maize	7000	1800	580000	299250	100000	300000	0	525000	1	-8.14778	113.73
PUA19	53	1	Rice	5000	3600	4100000	3360000	170000	400000	0	250000	Rice	5000	4000	4100000	955000	340000	400000	0	250000	Tobacco	1800	55000	26170000	3900000	17500000	400000	0	750000	1	-8.1488	113.731
PUA20	42	2	Rice	6500	4000	2610000	579000	25500	400000	0	30000	Rice	6000	4500	2460000	141000	51000	400000	0	37500	Tobacco	2000	55000	2585000	438750	262500	600000	0	112500	1	-8.14738	113.757
PUA21	61	2	Rice	6000	4000	2400000	513000	50000	200000	0	82500	Rice	6000	4100	1900000	213000	150000	205000	0	82500	Tobacco	1200	55000	6038000	615000	5000000	750000	0	300000	1	-8.14945	113.731
PUA22	48	1	Rice	6000	3500	2340000	255500	50000	210000	0	77000	Rice	5500	4200	1765000	266000	150000	252000	0	115500	Tobacco	1500	60000	5813000	721000	7500000	750000	0	200000	1	-8.15033	113.732
PUA23	50	3	Rice	6000	3800	684000	221250	0	228000	0	41250	Rice	5000	3800	570000	71250	100000	228000	0	49500	Maize	8000	1750	245000	142500	200000	250000	0	90000	1	-8.14769	113.73
PUA24	55	2	Rice	6000	3500	840000	242500	100000	420000	0	55000	Rice	5000	4100	820000	242500	150000	492000	0	99000	Maize	7000	1800	935000	203000	0	450000	0	60000	1	-8.15676	113.742
PUA25	60	3	Rice	6000	3600	1296000	523500	0	432000	0	75000	Rice	6000	4000	1440000	148500	100000	480000	0	90000	Tobacco	2000	60000	6516000	1018500	10000000	750000	0	750000	1	-8.14815	113.731
PUA26	40	1	Rice	6000	4000	2880000	885000	50000	480000	0	132000	Rice	5000	4500	2700000	285000	100000	540000	0	132000	Maize	7500	1800	245000	570000	200000	600000	0	135000	1	-8.14818	113.73
PUA27	48	3	Rice	5500	3600	1525000	372000	20000	216000	0	110000	Rice	5500	3800	1525000	304000	150000	228000	0	154000	Maize	7000	1800	1080000	720000	250000	300000	0	128000	1	-8.15006	113.733
PUA28	52	1	Rice	6000	4000	960000	507000	50000	480000	0	44000	Rice	6000	4100	984000	107000	100000	492000	0	66000	Tobacco	2000	60000	4202000	702000	5000000	750000	0	900000	1	-8.14856	113.731
PUA29	61	1	Rice	7000	3500	980000	742500	100000	210000	0	55000	Rice	6000	4000	960000	242500	150000	240000	0	99000	Maize	7500	1600	935000	203000	50000	450000	0	60000	1	-8.14996	113.733
PUA30	60	2	Rice	6500	4000	1040000	119000	50000	240000	0	60000	Rice	6000	4200	1008000	69000	50000	252000	0	72000	Maize	8000	1500	1050000	399000	150000	350000	0	70000	1	-8.14816	113.757
PUA31	57	3	Rice	7000	3750	525000	93000	20000	400000	0	22000	Rice	5000	4100	410000	76000	150000	400000	0	27500	Maize	8000	1800	760000	90000	150000	300000	0	30000	1	-8.15652	113.742
PUA32	44	3	Rice	6000	3600	432000	53500	0	432000	0	20000	Rice	6000	4200	504000	53500	100000	504000	0	25000	Tobacco	1500	55000	1672000	347000	3000000	400000	0	280000	1	-8.14102	113.742
PUA33	56	2	Rice	5000	3500	1450000	558000	60000	420000	0	165000	Rice	5000	4000	1450000	456000	150000	480000	0	231000	Maize	5000	1800	1080000	1080000	250000	300000	0	192000	1	-8.15608	113.742
PUA34	60	1	Rice	6000	3800	912000	242500	100000	456000	0	55000	Rice	5500	4000	880000	242500	150000	480000	0	99000	Maize	7500	1600	770000	203000	0	450000	0	30000	1	-8.15681	113.742
PUA35	58	1	Rice	5000	4000	1600000	238000	50000	480000	0	120000	Rice	4000	4100	1312000	138000	50000	492000	0	144000	Maize	5000	1600	1350000	798000	150000	350000	0	112000	1	-8.15601	113.742
PUA36	55	1	Rice	7000	3600	1512000	863750	100000	432000	0	75000	Rice	6500	3800	1482000	363750	150000	456000	0	90000	Maize	7000	1600	935000	304500	50000	450000	0	90000	1	-8.14136	113.742
PUA37	59	1	Rice	6000	4000	3160000	1710000	95000	400000	0	165000	Rice	5000	4000	2860000	460000	190000	400000	0	192500	Tobacco	2000	55000	13775000	1732500	875000	750000	0	375000	1	-8.14751	113.758
PUA38	64	1	Rice	6000	3800	456000	507000	100000	456000	0	30000	Rice	6000	4200	504000	49500	180000	504000	0	36000	Tobacco	1200	60000	1432000	347000	3000000	600000	0	300000	1	-8.14757	113.758
PUA39	55	2	Rice	7500	3750	1975000	742500	20000	450000	0	68750	Rice	7000	4000	1900000	190000	150000	480000	0	96250	Maize	7000	1800	1180000	450000	250000	300000	0	80000	1	-8.14307	113.741
PUA40	53	2	Rice	7000	4000	1790000	460000	100000	480000	0	62500	Rice	7000	4500	1790000	460000	200000	540000	0	75000	Maize	6000	1800	1255000	450000	250000	250000	0	75000	1	-8.14821	113.758
PUA41	63	2	Rice	6000	4000	1920000	138000	50000	240000	0	120000	Rice	5000	4100	1640000	138000	50000	246000	0	144000	Maize	8000	1700	900000	798000	150000	350000	0	140000	1	-8.14799	113.73
PUA42	52	3	Rice	6000	3800	2300000	651000	70000	400000	0	231000	Rice	6000	4200	2300000	511000	150000	400000	0	346500	Maize	8000	1600	1420000	1260000	250000	300000	0	224000	1	-8.14769	113.758
PUA43	61	1	Rice	7000	3600	1890000	355000	100000	432000	0	110000	Rice	6000	4200	1740000	304000	150000	504000	0	154000	Maize	6000	1750	1080000	720000	250000	300000	0	128000	1	-8.15561	113.742
PUA44	45	3	Rice	6000	4000	1600000	186000	20000	480000	0	55000	Rice	5000	4000	1450000	152000	150000	480000	0	77000	Maize	7000	1800	1320000	360000	250000	400000	0	64000	1	-8.14826	113.757
PUA45	50	3	Rice	5000	3500	1450000	465000	60000	210000	0	137500	Rice	5000	4000	1450000	380000	150000	240000	0	192500	Maize	5000	1800	1165000	900000	250000	250000	0	160000	1	-8.15671	113.742
PUA46	60	1	Rice	6000	4000	1740000	201000	100000	240000	0	110000	Rice	6000	4500	1740000	304000	150000	270000	0	154000	Maize	6000	1750	1120000	720000	250000	300000	0	128000	1	-8.14747	113.737
PUA47	64	3	Rice	6500	3500	910000	242500	100000	420000	0	48000	Rice	6000	4000	960000	242500	150000	480000	0	60000	Maize	6000	1750	1250000	203000	80000	450000	0	30000	1	-8.15652	113.742
PUA48	56	2	Rice	6500	4000	1415000	132000	17000	400000	0	20000	Rice	6000	4500	1340000	50000	34000	400000	0	25000	Tobacco	2000	55000	1750000	322500	175000	600000	0	75000	1	-8.14815	113.758
PUA49	60	1	Rice	6000	3800	3192000	1396500	100000	456000	0	210000	Rice	6000	4200	3528000	346500	180000	504000	0	252000	Tobacco	1200	60000	8224000	2429000	3000000	600000	0	300000	1	-8.14793	113.758
PUA50	48	3	Rice	6000	4000	1600000	372000	20000	240000	0	110000	Rice	5000	4000	1450000	304000	150000	240000	0	154000	Maize	6000	1600	1080000	720000	250000	300000	0	128000	1	-8.15671	113.742

## Sheet: Peri-urban Housing
											land_loc
Respondent ID	age	occupation	education	rent_fee	water_cost	electric_cost	maint_cost	dis_down	trans_access	envir_pollution	Latitude	Longitude
PUH01	63	Farmer	2	3000000	0	1200000	500000	8000	1	1	-8.14351	113.742
PUH02	49	Civil Worker	4	15000000	0	3000000	5000000	5000	1	2	-8.14549	113.751
PUH03	48	Self employed	4	7500000	0	4560000	500000	7000	1	2	-8.14445	113.748
PUH04	40	Commerce	2	6500000	0	4200000	1000000	7000	1	2	-8.15956	113.736
PUH05	35	Commerce	4	3000000	0	1800000	500000	7000	1	2	-8.14425	113.741
PUH06	55	Self employed	1	7000000	0	4500000	1000000	8000	1	2	-8.14419	113.741
PUH07	38	Farmer	4	3000000	0	1920000	500000	8500	1	2	-8.15207	113.736
PUH08	35	Employee	4	12000000	0	4800000	3000000	5000	1	1	-8.14535	113.747
PUH09	43	Self employed	2	5000000	0	600000	500000	4500	1	1	-8.1445	113.747
PUH10	48	Self employed	4	15000000	0	3240000	1500000	4500	1	1	-8.14348	113.747
PUH11	36	Self employed	4	9000000	0	4200000	4000000	6000	1	2	-8.13857	113.74
PUH12	35	Self employed	3	3500000	0	540000	750000	5000	1	2	-8.15211	113.736
PUH13	35	Self employed	3	5000000	0	600000	1000000	5000	1	1	-8.15518	113.737
PUH14	33	Self employed	1	4500000	0	1200000	500000	5000	1	1	-8.15316	113.739
PUH15	38	Self employed	1	3000000	0	600000	800000	5500	1	1	-8.15152	113.741
PUH16	46	Self employed	2	6000000	0	720000	1000000	4000	1	1	-8.1513	113.742
PUH17	35	Self employed	2	3500000	0	600000	750000	5000	1	1	-8.1526	113.741
PUH18	29	Self employed	3	6000000	0	780000	2000000	5000	1	1	-8.13792	113.74
PUH19	55	Self employed	1	3500000	0	600000	1500000	6000	1	2	-8.14762	113.745
PUH20	37	Self employed	1	3000000	0	780000	800000	6000	1	2	-8.14042	113.747
PUH21	40	Self employed	0	3000000	0	1440000	500000	5000	1	2	-8.15034	113.734
PUH22	27	Self employed	3	5000000	0	1440000	1500000	5000	1	2	-8.15057	113.734
PUH23	28	Self employed	3	5000000	0	600000	500000	4500	1	2	-8.13771	113.74
PUH24	47	Self employed	3	12000000	0	3600000	1500000	3500	1	1	-8.1589	113.738
PUH25	50	Self employed	0	5000000	0	2040000	1500000	7500	1	2	-8.15072	113.733
PUH26	37	Self employed	2	4000000	0	1800000	750000	8000	1	2	-8.15062	113.733
PUH27	33	Self employed	3	4000000	0	1800000	1500000	8000	1	2	-8.15054	113.733
PUH28	40	Self employed	3	2000000	0	300000	1000000	8000	1	2	-8.15158	113.741
PUH29	32	Self employed	3	2500000	0	300000	750000	7000	1	2	-8.14027	113.747
PUH30	55	Self employed	1	4000000	0	600000	500000	7500	1	2	-8.14025	113.747
PUH31	22	Self employed	1	5000000	0	600000	1000000	7500	1	1	-8.15789	113.739
PUH32	45	Self employed	3	4000000	0	900000	1000000	8000	1	2	-8.13768	113.74
PUH33	35	Farm Worker	1	3000000	0	600000	800000	9000	1	2	-8.15867	113.74
PUH34	60	Farmer	2	5000000	0	900000	1000000	4000	1	1	-8.15887	113.74
PUH35	31	Self employed	2	3000000	0	480000	500000	5000	1	1	-8.15785	113.742
PUH36	32	Employee	4	4500000	0	600000	800000	4500	1	1	-8.14193	113.736
PUH37	40	Farmer	1	2000000	0	360000	500000	5000	1	2	-8.14468	113.734
PUH38	30	Self employed	1	2000000	0	360000	1000000	5000	1	2	-8.14622	113.734
PUH39	45	Self employed	2	4000000	0	720000	700000	5500	1	2	-8.14182	113.736
PUH40	39	Self employed	4	7500000	0	1200000	1000000	4000	1	1	-8.14126	113.735
PUH41	30	Self employed	4	5000000	0	600000	500000	4000	1	1	-8.14231	113.736
PUH42	39	Self employed	2	5000000	0	600000	450000	4000	1	1	-8.1436	113.735
PUH43	48	Employee	3	3000000	0	480000	500000	8000	1	2	-8.15785	113.742
PUH44	45	Employee	3	2500000	0	600000	500000	7500	1	2	-8.14126	113.735
PUH45	55	Farmer	2	4000000	0	600000	1000000	5000	1	2	-8.14145	113.735
PUH46	50	Employee	4	6500000	0	780000	500000	4000	1	1	-8.1578	113.742
PUH47	57	Farmer	2	4000000	0	420000	450000	7500	1	1	-8.14141	113.735
PUH48	48	Self employed	1	7500000	0	840000	750000	3500	1	1	-8.14141	113.735
PUH49	55	Self employed	2	5000000	0	558000	500000	8000	1	2	-8.14114	113.736
PUH50	48	Employee	4	3500000	0	516000	600000	6000	1	2	-8.15706	113.743

## Sheet: Village Profile
	landuse_distrib						SUM
Village	wetland	moorland	fishpond	Building and housing	plantation	other		vill_area	vill_pop	vill_agriculture
Kepanjen	244	569	40	401	204	20	1478	14.78	10434	rice, maize, soybean, peanuts, cassava, long beans, chilli, eggplant, orange, mango, papaya, coconuts, sugarcane, cashew, teak, mahogany, sengon
Antirogo	329	162	0	199	0	130	820	7.82	10626	rice, maize, soybean, cassava,
